# Supplementary material for: 5-Nitrofuran-Tagged Oxazolyl Pyrazolopiperidines: Synthesis and Activity against ESKAPE Pathogens
Source: Molecules. 2023 Sep 7;28(18):6491. doi: 10.3390/molecules28186491 (PMC10537382; doi:10.3390/molecules28186491)
Supplement: Supplementary file 1 [file molecules-28-06491-s001.zip]

Archive with 1 entries (1 files):
- molecules-2556239-supplementary.pdf
